# Supplementary material for: Lotka-Volterra pairwise modeling fails to capture diverse pairwise microbial interactions
Source: eLife. 2017 Mar 28;6:e25051. doi: 10.7554/eLife.25051 (PMC5469619; doi:10.7554/eLife.25051)
Supplement: Source code 2. — DOI: http://dx.doi.org/10.7554/eLife.25051.035 [file elife-25051-code2.m]

function c = FitCost_BFSatLV(x)
% x = [100*rij 100*rji log10(Si) log10(Sj)]

%% Calculates the cost function for communities (i.e. the difference between the target mechanistic model dynamics
%% and the dynamics obtained from the canonical pairwise model)

% This code is free to use for any purposes, provided any publications resulting from the use of this code reference the original code/author.
% Author:  Babak Momeni (bmomeni@gmail.com); August 2016
% The code is not guaranteed to be free of errors. Please notify the author of any bugs, and contribute any modifications or bug fixes back to the original author.

global n1 n2 Nt taufe dtau ExtTh CSD r0i rsi Sii

Nc = 2;
taurng = 0:dtau:taufe;

% x is transformed so that its elements are of the same order of magnitude
% Here, true parameters are retrieved by transforming back the x vector  
rLVint = 0.01*[0 x(1); x(2) 0]; 
Si = (10.^[x(3); x(4)])*ones(1,2);

rpLV = 1/(n1(1)+n2(1))*[n1(1) n2(1)]; % cell distrbution

XLV = CSD*rpLV'; % initial number of each cell type

tau0 = 0; % in hours
tau = tau0;

XLVlm = zeros(Nc,Nt);
ctLV = 0;
while (tau<=taufe-dtau),
    ctLV = ctLV+1;
    tau = taurng(ctLV);
    rLVz = diag(r0i + rsi.*XLV./(XLV+Sii)) + (rLVint./(ones(Nc,1)*XLV'+Si)).*(XLV*ones(1,Nc));
    XLV = XLV + dtau*(rLVz*XLV);
    XLV(XLV<ExtTh) = 0;
    XLVlm(:,ctLV) = XLV;
end

nLV1 = XLVlm(1,1:ctLV);
nLV2 = XLVlm(2,1:ctLV);
% disp(Nt)
% disp(XLVlm(:,max(ctLV,1)))
%
% figure
% semilogy(taurng(1:Nt),n1(1:Nt))
% hold on
% semilogy(taurng(1:Nt),nLV1(1:Nt),':')
% pause

Nsec = 4; % number of sections for calculating the cost function
c = zeros(1,Nsec);
Nti = round(linspace(1,Nt,Nsec+1));
nLV1 = max(nLV1,ExtTh);
nLV2 = max(nLV2,ExtTh);
n1(1:Nt) = max(n1(1:Nt),ExtTh);
n2(1:Nt) = max(n2(1:Nt),ExtTh);
for i = 1:Nsec,
    c(i) = dtau*sum(sum(abs(log([n1(Nti(i):Nti(i+1)); n2(Nti(i):Nti(i+1))])-log([nLV1(Nti(i):Nti(i+1)); nLV2(Nti(i):Nti(i+1))])).^2));
end
% disp(c)

return;
